# Supplementary material for: Detection of Salmonella Typhi bacteriophages in surface waters as a scalable approach to environmental surveillance
Source: PLoS Negl Trop Dis. 2024 Feb 8;18(2):e0011912. doi: 10.1371/journal.pntd.0011912 (PMC10852241; doi:10.1371/journal.pntd.0011912)
Supplement: S2 Table — (XLSX) [file pntd.0011912.s002.xlsx]

## Sheet: KathmanduKavre_riversamples
Sample ID	Sample date	river_latitude	river_longitude	river_phage_typhi	river_phage_typhi_count	river_e_coli_count	river_temperature	river_ph	river_ORP	river_turbidity	Rainfall	Bathing in river	Washing clothes in river	Vegetable wwashing in river	River water for drinking	Walk across river	Waste in/around river	Amount of waste	Feces around river	Feces description	Sewer in river	No. of sewer	Active sewer	river_animals	river_animals_enclosed	river_agriculture	stream_location
BAG-1	2019-11-24	27.6824	85.3385	1	20	NA	23.1	7.59	-17	2.5	Before this week	No	No	No	No	No	Yes	Little	Yes	animal excreta	No	NA	NA	No	NA	No	-1
BAG-1	2019-12-15	27.6823	85.3384	1	38	NA	15.7	7.84	-30	7.7	This week	No	No	No	No	No	Yes	Medium	No	NA	No	NA	NA	No	NA	No	-1
BAG-1	2020-01-12	27.7151	85.3513	1	18	NA	12.3	7.61	-17	4.1	This week	Unsure	Yes	No	No	No	No	NA	No	NA	No	NA	NA	Yes	No	No	-1
BAG-1	2020-02-09	27.6822	85.338	1	56	NA	12.7	8.03	-40	10	Before this week	No	No	No	No	No	Yes	Medium	Yes	Animal excreta	No	NA	NA	No	NA	No	-1
BAG-1	2020-03-15	27.6823	85.3383	1	56	NA	17.4	7.82	-32	4	Before this week	No	No	No	No	No	Yes	Little	No	NA	No	NA	NA	Yes	No	No	-1
BAG-1	2020-06-14	27.6803	85.3334	1	1	NA	19.4	7.59	-30	4.8	Yesterday	No	No	No	No	No	Yes	Little	No	NA	No	NA	NA	No	NA	No	-1
BAG-1	2020-07-05	27.6825	85.3393	1	7	NA	20.3	7.38	-13	2.1	Yesterday	No	No	No	No	No	Yes	Little	No	NA	No	NA	NA	No	NA	No	-1
BAG-1	2020-07-26	27.6825	85.3396	1	1	56500	23.5	7.3	-18	1	Yesterday	No	No	No	No	No	Yes	Little	No	NA	No	NA	NA	No	NA	No	-1
BAG-1	2020-09-06	27.6827	85.3385	1	4	60000	21.2	7.43	-25	1.7	NA	No	No	No	No	No	Yes	Little	Yes	Animal excreta	No	NA	NA	No	NA	No	-1
BAG-1	2020-09-27	27.6809	85.3367	1	6	25000	18.9	7.47	-26	0.4	Before this week	No	No	No	No	No	Yes	Little	No	NA	No	NA	NA	No	NA	No	-1
BAG-1	2020-11-01	27.6818	85.3378	1	8	75000	22.2	7.39	-31	1.4	Unsure	No	No	No	No	No	Yes	Little	No	NA	No	NA	NA	No	NA	No	-1
BAG-1	2020-11-29	27.6826	85.3386	1	75	150000	17.5	7.53	-28	1.4	Unsure	No	No	No	No	No	Yes	Medium	No	NA	No	NA	NA	No	NA	No	-1
BAG-1	2021-01-03	27.6822	85.3386	1	1	210000	15.3	7.74	-38	6.6	This week	No	No	No	No	No	Yes	Medium	No	NA	Yes	1	1	No	NA	No	-1
BAG-1	2021-02-14	27.6815	85.3379	1	11	325000	15.5	7.73	-37	17	Unsure	No	No	No	No	No	Yes	Little	No	NA	No	NA	NA	Yes	No	No	-1
BAG-1	2021-03-14	27.6819	85.3382	1	1	470000	18.7	7.74	-38	6	Before this week	No	No	No	No	No	Yes	Little	Yes	Animal excreta	No	NA	NA	No	NA	No	-1
BAG-1	2021-04-11	27.6824	85.3383	1	9	335000	20.8	7.72	-37	3.8	Unsure	No	No	No	No	No	Yes	Medium	Yes	human and animal excreta	Yes	1	1	No	NA	No	-1
BAG-1	2021-05-09	27.6826	85.3383	1	207	225000	21.4	7.73	-38	1.8	Yesterday	No	No	No	No	No	Yes	Little	Yes	Animal,Human excreta	Yes	2	1	Yes	No	Yes	-1
BAG-1	2021-06-06	27.6824	85.3384	1	148	220000	23.4	7.67	-35	1.1	Yesterday	No	No	No	No	No	Yes	Little	No	NA	Yes	2	0	No	NA	Yes	-1
BAG-1	2021-07-25	27.6827	85.3388	0	0	120000	23.8	7.47	-24	1.8	Yesterday	No	No	No	No	No	No	NA	No	NA	No	NA	NA	No	NA	Yes	-1
BAG-2	2019-11-24	27.7132	85.3503	0	0	NA	16.6	7.35	-6	0	Before this week	Yes	Yes	Unsure	Unsure	Unsure	Yes	Little	No	NA	No	NA	NA	No	NA	No	-5
BAG-2	2019-12-15	27.7132	85.3508	1	1	NA	11.8	7.55	-13	0.7	This week	Yes	No	No	No	Unsure	Yes	Little	No	NA	No	NA	NA	Yes	No	No	-5
BAG-2	2020-01-12	27.676	85.3309	0	0	NA	11.9	7.87	-31	1.1	Before this week	No	No	No	No	No	Yes	Little	No	NA	No	NA	NA	Yes	No	No	-5
BAG-2	2020-02-09	27.7123	85.3473	0	0	NA	10.7	7.69	-20	0	Before this week	No	Yes	No	No	No	No	NA	No	NA	No	NA	NA	No	NA	No	-5
BAG-2	2020-03-15	27.7132	85.3504	1	2	NA	20.5	7.59	-17	0.7	Before this week	No	No	No	No	No	No	NA	No	NA	No	NA	NA	Yes	No	No	-5
BAG-2	2020-06-14	27.7121	85.3521	1	1	NA	21.5	7.34	-21	1.3	Yesterday	No	Yes	No	No	No	Yes	Little	No	NA	No	NA	NA	Yes	No	No	-5
BAG-2	2020-07-05	27.7139	85.3506	0	0	NA	24.2	7.1	-9	0.8	Yesterday	No	No	No	No	No	Yes	Little	No	NA	No	NA	NA	Yes	No	No	-5
BAG-2	2020-07-26	27.7154	85.3513	1	3	NA	22.1	7.09	-3	0.7	Yesterday	No	No	No	No	No	Yes	Little	No	NA	No	NA	NA	Yes	No	No	-5
BAG-2	2020-09-06	27.7151	85.3507	0	0	NA	22.9	7.24	-14	0.5	Yesterday	No	No	No	No	No	No	NA	No	NA	No	NA	NA	Yes	No	No	-5
BAG-2	2020-09-27	27.7122	85.3532	0	0	NA	21.4	7.2	-10	0.3	Before this week	Yes	Yes	No	No	No	Yes	Medium	No	NA	No	NA	NA	No	NA	No	-5
BAG-2	2020-11-01	27.7134	85.3504	0	0	NA	17.8	7.12	-6	1.8	Unsure	No	No	No	No	No	No	NA	No	NA	No	NA	NA	No	NA	No	-5
BAG-2	2020-11-29	27.7134	85.3504	1	3	NA	14.9	7.22	-11	0	Unsure	No	Yes	No	No	No	Yes	Little	No	NA	No	NA	NA	Yes	No	No	-5
BAG-2	2021-01-03	27.7132	85.3503	0	0	NA	15	7.33	-14	0.8	This week	Yes	Yes	No	No	No	Yes	Little	No	NA	No	NA	NA	Yes	No	No	-5
BAG-2	2021-02-14	27.7134	85.3504	1	3	NA	14.3	7.32	-18	0.5	Unsure	Yes	No	No	No	Unsure	Yes	Little	No	NA	No	NA	NA	Yes	No	No	-5
BAG-2	2021-03-14	27.7132	85.3502	1	14	NA	19.8	7.71	-34	0.9	Before this week	No	No	No	No	No	Yes	Little	No	NA	No	NA	NA	Yes	No	No	-5
BAG-2	2021-04-11	27.7132	85.3503	1	7	NA	21.8	7.57	-28	1.4	Unsure	No	No	No	No	Yes	Yes	Little	Yes	Animal excreta	No	NA	NA	Yes	No	No	-5
BAG-2	2021-05-09	27.7134	85.3502	1	60	NA	20.3	7.52	-24	1	Yesterday	Yes	Yes	No	No	Yes	Yes	Little	No	NA	No	NA	NA	Yes	No	No	-5
BAG-2	2021-06-06	27.7132	85.3503	1	67	NA	27	7.67	-33	0.8	Yesterday	No	No	No	No	No	Yes	Little	No	NA	No	NA	NA	Yes	No	No	-5
BAG-2	2021-07-25	27.7133	85.3504	1	1	NA	20.8	7.27	-13	1.7	Yesterday	No	No	No	No	No	Yes	Medium	Yes	Animal excreta	No	NA	NA	Yes	No	No	-5
BAG-3	2019-11-24	27.7242	85.383	0	0	NA	17.2	7.91	-43	0.5	Before this week	No	Unsure	98	No	Unsure	Yes	Little	No	NA	No	1	1	Yes	NA	No	-10
BAG-3	2019-12-15	27.7242	85.3826	0	0	NA	10.8	8.04	-45	1	This week	No	Unsure	98	No	Unsure	Yes	Little	No	NA	No	NA	NA	No	NA	No	-10
BAG-3	2020-01-12	27.6827	85.3392	0	0	NA	13.3	7.8	-28	1.4	Before this week	No	No	No	No	No	Yes	Little	Yes	Multiple animal excreta	No	NA	NA	No	NA	No	-10
BAG-3	2020-02-09	27.7218	85.3807	0	0	NA	10	8.09	-52	0.3	Before this week	No	No	98	No	No	Yes	Medium	Yes	Animal excreta and diapers	Yes	1	0	Yes	No	No	-10
BAG-3	2020-03-15	27.7244	85.3828	0	0	NA	18.4	8.06	-36	4.9	Before this week	No	Yes	No	No	Unsure	Yes	Little	No	NA	Yes	1	0	No	NA	No	-10
BAG-3	2020-06-14	37.6635	-122.103	0	0	NA	23.1	7.65	-34	1.3	NA	No	No	No	No	No	Yes	Little	No	NA	No	NA	NA	No	NA	No	-10
BAG-3	2020-07-05	27.7237	85.3809	0	0	NA	24.1	7.27	-14	0.6	Yesterday	No	No	No	No	No	Yes	Little	No	NA	No	NA	NA	No	NA	No	-10
BAG-3	2020-07-26	27.7223	85.3819	0	0	NA	20	7	-5	0.7	Yesterday	No	No	No	No	NA	Yes	Little	No	NA	Yes	1	0	Yes	No	No	-10
BAG-3	2020-09-06	27.7243	85.3821	0	0	NA	23.6	7.38	-23	0.9	This week	No	No	No	No	No	Yes	Little	No	NA	Yes	1	0	No	NA	No	-10
BAG-3	2020-09-27	27.722	85.3805	0	0	NA	22.4	7.35	-26	0.3	Before this week	No	No	No	No	No	Yes	Little	No	NA	Yes	2	2	No	NA	No	-10
BAG-3	2020-11-01	27.7239	85.3824	0	0	NA	19.1	7.38	-21	0.4	Unsure	No	No	No	No	No	Yes	Little	No	NA	No	NA	NA	No	NA	No	-10
BAG-3	2020-11-29	27.7231	85.3832	0	0	NA	14.5	7.37	-20	0.5	NA	No	Unsure	No	No	No	Yes	Medium	No	NA	Yes	1	1	No	NA	No	-10
BAG-3	2021-01-03	NA	NA	0	0	NA	17.1	7.48	-21	1.7	This week	No	No	No	No	No	Yes	Little	No	NA	Yes	1	1	Yes	No	No	-10
BAG-3	2021-02-14	27.7232	85.3831	1	4	NA	14	7.46	-20	3.6	Unsure	No	No	No	No	No	Yes	Medium	Yes	Multiple animal excreta	Yes	2	2	No	NA	No	-10
BAG-3	2021-03-14	27.7239	85.3833	1	1	NA	20.7	7.68	-36	4.8	Before this week	No	No	98	No	No	Yes	Little	No	NA	Yes	2	1	Yes	No	Yes	-10
BAG-3	2021-04-11	27.724	85.3831	0	0	NA	21.7	7.34	-17	4.3	Unsure	No	No	No	No	No	Yes	Little	No	NA	Yes	1	1	Yes	No	Yes	-10
BAG-3	2021-05-09	27.7242	85.3832	1	20	NA	20.7	7.57	-29	11	Yesterday	No	No	No	No	No	No	NA	No	NA	Yes	1	1	Yes	Both	Yes	-10
BAG-3	2021-06-06	27.7241	85.3828	1	12	NA	23.8	7.53	-27	2	Yesterday	No	No	No	No	No	No	NA	No	NA	Yes	1	1	Yes	No	Yes	-10
BAG-3	2021-07-25	27.7234	85.3831	0	0	NA	21.7	7.32	-13	1.4	Yesterday	No	No	No	No	No	No	NA	No	NA	Yes	1	1	No	NA	Yes	-10
BIS-1	2019-11-24	27.6979	85.3024	1	1	NA	17.7	7.81	-29	3.5	Before this week	No	No	No	No	Unsure	Yes	A lot	No	NA	No	5	NA	Yes	NA	No	-1
BIS-1	2019-12-15	27.6977	85.3024	1	2	NA	13.1	8.01	-41	2	This week	No	No	No	No	Yes	Yes	A lot	No	NA	Yes	4	0	No	NA	No	-1
BIS-1	2020-01-12	27.7646	85.3122	0	0	NA	9.7	8.12	-48	3.5	This week	No	Unsure	98	No	Unsure	Yes	Little	No	NA	No	NA	NA	No	NA	Yes	-1
BIS-1	2020-02-09	27.7008	85.3024	1	4	NA	11.7	7.97	-36	5	NA	No	No	No	No	No	Yes	A lot	No	NA	Yes	2	1	Yes	No	No	-1
BIS-1	2020-03-15	27.7008	85.3028	1	4	NA	15.7	7.98	-38	3	Before this week	No	No	No	No	Unsure	Yes	A lot	Yes	Human excreta	Yes	1	0	Yes	No	No	-1
BIS-1	2020-06-14	27.7025	85.303	1	1	NA	23.7	7.65	-36	13	Yesterday	No	No	No	No	No	Yes	Little	Yes	Animal excreta	Yes	1	0	No	NA	No	-1
BIS-1	2020-07-05	27.701	85.3025	0	0	NA	22.6	7.57	-33	7.4	Yesterday	No	No	No	No	No	Yes	Little	No	NA	Yes	2	1	No	NA	No	-1
BIS-1	2020-07-26	37.716	-122.139	1	1	24500	19.3	7.64	-36	1.3	Today	No	No	No	No	No	Yes	Medium	No	NA	Yes	2	1	No	NA	No	-1
BIS-1	2020-09-06	27.7127	85.3025	1	4	95000	21.1	7.52	-29	1.2	Today	No	No	No	No	No	Yes	Little	No	NA	Yes	3	1	No	NA	No	-1
BIS-1	2020-09-27	27.6979	85.3029	1	2	10000	20.3	7.64	-36	0.3	Before this week	Yes	No	No	No	No	Yes	Medium	Yes	Person peeing on site	Yes	3	1	No	NA	No	-1
BIS-1	2020-11-01	27.7009	85.3032	1	18	75000	19.5	7.5	-26	0.8	Unsure	Yes	No	No	No	Yes	Yes	A lot	No	NA	Yes	4	1	Yes	No	No	-1
BIS-1	2020-11-29	27.701	85.3033	1	3	65000	14	7.51	-28	1	Unsure	Unsure	No	No	No	Unsure	Yes	Medium	No	NA	No	NA	NA	No	NA	No	-1
BIS-1	2021-01-03	27.7007	85.3029	1	2	45000	12.5	7.6	-29	2.4	NA	No	No	No	No	No	Yes	A lot	No	NA	Yes	3	1	No	NA	No	-1
BIS-1	2021-02-07	NA	NA	1	1	80000	12.5	7.68	-33	6	Before this week	No	No	No	No	No	Yes	A lot	No	NA	Yes	2	1	Yes	Yes	No	-1
BIS-1	2021-03-14	27.7011	85.3025	1	18	160000	17.7	7.5	-26	2.3	This week	No	No	No	No	No	Yes	A lot	Yes	Human and animal excreta	Yes	2	1	Yes	Yes	No	-1
BIS-1	2021-04-11	27.7008	85.3025	1	24	290000	20.6	7.54	-27	4.8	Unsure	No	No	No	No	No	Yes	A lot	No	NA	Yes	3	1	Yes	Yes	No	-1
BIS-1	2021-05-09	27.701	85.3027	1	8	20000	20.9	7.54	-39	2.6	Yesterday	No	No	No	No	No	Yes	A lot	No	NA	Yes	3	1	Yes	No	No	-1
BIS-1	2021-06-06	27.7009	85.3027	1	9	165000	20.5	7.3	-35	2.3	This week	No	No	No	No	No	Yes	A lot	No	NA	Yes	3	1	Yes	Both	No	-1
BIS-1	2021-07-25	27.7009	85.3029	1	1	145000	24.2	7.81	-43	2	Yesterday	No	No	No	No	No	Yes	Medium	No	NA	Yes	2	1	No	NA	No	-1
BIS-2	2019-11-24	27.737	85.3082	0	0	NA	17.5	7.83	-30	3.4	Before this week	No	No	No	No	Unsure	Yes	A lot	No	NA	No	4	1	No	NA	No	-5
BIS-2	2019-12-15	27.737	85.3082	1	1	NA	12.9	8.12	-46	2.8	Yesterday	No	No	No	No	Unsure	Yes	A lot	No	NA	Yes	2	1	Yes	No	No	-5
BIS-2	2020-01-12	27.737	85.3086	0	0	NA	11	8.04	-41	3.2	This week	No	No	No	No	Unsure	Yes	A lot	No	NA	Yes	3	0	No	NA	No	-5
BIS-2	2020-02-09	27.7374	85.3086	0	0	NA	11.3	8.11	-45	4.6	Before this week	No	No	No	No	No	Yes	A lot	No	NA	Yes	2	0	No	NA	No	-5
BIS-2	2020-03-15	27.737	85.3083	0	0	NA	15.5	7.91	-35	2.8	Before this week	No	No	No	No	No	Yes	A lot	No	NA	Yes	4	2	No	NA	No	-5
BIS-2	2020-06-14	27.7363	85.308	0	0	NA	22.3	7.65	-36	3.3	This week	No	No	No	No	No	Yes	Medium	No	NA	Yes	1	1	No	NA	No	-5
BIS-2	2020-07-05	27.7351	85.3064	0	0	NA	23.2	7.6	-33	8.6	Yesterday	No	No	No	No	No	Yes	Medium	No	NA	Yes	4	1	No	NA	No	-5
BIS-2	2020-07-26	27.7381	85.308	1	7	NA	21.2	7.45	-24	1.4	Today	No	No	No	No	No	Yes	Little	No	NA	Yes	4	3	No	NA	No	-5
BIS-2	2020-09-06	27.7374	85.308	0	0	NA	21.3	7.4	-28	1.7	Today	No	No	No	No	No	Yes	Little	No	NA	Yes	4	3	No	NA	No	-5
BIS-2	2020-09-27	27.74	85.3111	1	2	NA	21.3	7.55	-29	0.9	Before this week	No	NA	No	No	No	No	NA	NA	NA	Yes	5	2	No	NA	No	-5
BIS-2	2020-11-01	27.7371	85.3082	1	2	NA	21.3	7.4	-27	1.2	Unsure	No	No	No	No	No	Yes	A lot	No	NA	Yes	15	1	No	NA	No	-5
BIS-2	2020-11-29	27.737	85.3082	1	3	NA	15.5	7.62	-35	2.3	Unsure	No	No	No	No	No	Yes	Medium	No	NA	No	NA	NA	No	NA	No	-5
BIS-2	2021-01-03	27.737	85.3082	0	0	NA	13.5	7.92	-48	6.4	NA	No	No	No	No	No	Yes	Medium	Yes	Human excreta	Yes	4	0	No	NA	No	-5
BIS-2	2021-02-07	NA	NA	1	1	NA	12.8	7.81	-41	5.8	Before this week	No	No	No	No	No	Yes	Medium	No	NA	Yes	5	3	No	NA	No	-5
BIS-2	2021-03-14	27.7371	85.3082	1	19	NA	18.6	7.6	-37	7.9	This week	No	No	No	No	No	Yes	Medium	No	NA	Yes	3	2	No	NA	No	-5
BIS-2	2021-04-11	27.737	85.3082	1	12	NA	18.9	7.73	-38	6.7	Before this week	No	No	No	No	No	Yes	A lot	No	NA	Yes	3	1	No	NA	No	-5
BIS-2	2021-05-09	27.737	85.3082	1	10	NA	18.5	7.77	-39	4.7	Today	No	No	No	No	No	Yes	A lot	No	NA	Yes	2	2	No	NA	No	-5
BIS-2	2021-06-06	27.7371	85.3082	1	2	NA	26.6	7.56	-33	6.1	This week	No	No	No	No	No	Yes	A lot	Yes	Human excreta	Yes	3	1	Yes	No	No	-5
BIS-2	2021-07-25	27.737	85.3083	1	1	NA	25	7.73	-40	2.3	Yesterday	No	No	No	No	Yes	Yes	Medium	No	NA	Yes	4	2	Yes	No	No	-5
BIS-3	2019-11-24	27.7733	85.3192	0	0	NA	16.6	8	-41	0.5	Before this week	No	Unsure	98	No	Yes	Yes	Little	No	NA	Yes	5	NA	No	NA	Yes	-10
BIS-3	2019-12-15	27.7736	85.3189	0	0	NA	12.2	7.9	-34	1	Yesterday	No	Unsure	98	No	Unsure	Yes	Little	No	NA	No	NA	NA	No	NA	Yes	-10
BIS-3	2020-01-12	27.7017	85.3018	0	0	NA	12	7.93	-35	1.1	This week	No	No	No	No	Unsure	Yes	A lot	No	NA	Yes	2	0	Yes	No	No	-10
BIS-3	2020-02-09	27.7695	85.3081	0	0	NA	10.3	8.1	-44	3.6	Before this week	No	No	No	No	Unsure	Yes	Little	No	NA	No	NA	NA	No	NA	Yes	-10
BIS-3	2020-03-15	27.7589	85.3161	1	4	NA	14.6	8.31	-55	0.5	Before this week	No	No	No	No	Unsure	Yes	Little	No	NA	No	NA	NA	No	NA	Yes	-10
BIS-3	2020-06-14	27.7733	85.3193	0	0	NA	23.7	7.84	-48	2.6	This week	No	No	No	No	No	Yes	Little	No	NA	No	NA	NA	Yes	No	Yes	-10
BIS-3	2020-07-05	27.7735	85.3195	0	0	NA	23.7	7.74	-40	1.4	Yesterday	No	No	No	No	No	Yes	Medium	No	NA	No	NA	NA	No	NA	Yes	-10
BIS-3	2020-07-26	27.7694	85.3144	0	0	NA	22.4	7.36	-22	0.9	Yesterday	No	No	No	No	No	Yes	Little	No	NA	No	NA	NA	Yes	No	Yes	-10
BIS-3	2020-09-06	27.7737	85.3194	0	0	NA	20.6	7.58	-31	2.7	NA	No	No	No	No	No	Yes	Little	No	NA	No	NA	NA	Yes	No	Yes	-10
BIS-3	2020-09-27	27.7734	85.3194	0	0	NA	21.4	7.48	-30	0.5	Before this week	No	No	No	No	No	Yes	Little	Yes	Open defecation i river bank	No	NA	NA	Yes	No	Yes	-10
BIS-3	2020-11-01	27.7736	85.3188	0	0	NA	22.2	7.96	-54	0.3	Unsure	No	No	No	Yes	No	Yes	Little	No	NA	Yes	1	1	Yes	No	Yes	-10
BIS-3	2020-11-29	27.7736	85.3189	0	0	NA	14.3	7.65	-34	1.3	Unsure	No	No	No	No	No	No	NA	No	NA	No	NA	NA	No	NA	No	-10
BIS-3	2021-01-03	27.7734	85.319	0	0	NA	12.6	7.93	-48	1.4	Unsure	No	No	No	No	No	No	NA	No	NA	No	NA	NA	No	NA	No	-10
BIS-3	2021-02-07	NA	NA	0	0	NA	11.8	7.96	-49	3.6	Before this week	No	No	No	No	No	No	NA	No	NA	Yes	1	1	Yes	NA	Yes	-10
BIS-3	2021-03-14	27.7731	85.3185	0	0	NA	19.8	7.8	-43	5	This week	No	No	No	No	Yes	No	NA	Yes	Animal excreta	Yes	1	1	Yes	Yes	Yes	-10
BIS-3	2021-04-11	27.7735	85.319	0	0	NA	18.4	7.66	-32	19	Unsure	No	No	No	No	No	Yes	Little	Yes	Animal excreta	Yes	1	1	No	NA	Yes	-10
BIS-3	2021-05-09	27.7737	85.3189	0	0	NA	19.6	7.84	-41	6.7	Today	No	No	No	No	No	No	NA	Yes	Animal excreta	Yes	1	1	Yes	Yes	Yes	-10
BIS-3	2021-06-06	27.7735	85.3195	0	0	NA	27	8.13	-58	1.5	This week	No	No	No	No	No	No	NA	Yes	Animal excreta	Yes	1	1	Yes	Yes	Yes	-10
BIS-3	2021-07-25	27.7735	85.3196	0	0	NA	24.3	7.61	-32	1.6	Yesterday	No	No	No	No	No	No	NA	No	NA	No	NA	NA	Yes	No	Yes	-10
COM-0	2019-11-24	27.6799	85.3307	1	2	NA	22.5	7.68	-23	2.2	Before this week	No	No	No	No	No	Yes	Little	No	NA	No	NA	NA	No	NA	No	0
COM-0	2019-12-15	27.6801	85.3315	1	25	NA	14.1	7.82	-29	9	This week	No	Yes	98	No	No	Yes	Little	No	NA	No	NA	NA	Yes	No	No	0
COM-0	2020-01-12	27.7227	85.3819	1	10	NA	10	8	-36	8.7	This week	No	Unsure	98	No	No	Yes	Little	Yes	3 Pit latrines	No	NA	NA	No	NA	No	0
COM-0	2020-02-09	27.6805	85.3333	1	46	NA	11.8	7.96	-37	1.2	Before this week	Yes	Yes	No	No	No	Yes	Little	Yes	Anima excreta	No	NA	NA	Yes	No	No	0
COM-0	2020-03-15	27.6797	85.331	1	25	NA	16.4	7.9	-33	5	Before this week	No	No	No	No	No	Yes	Medium	No	NA	No	NA	NA	No	NA	No	0
COM-0	2020-06-14	27.6804	85.3316	0	0	NA	19.9	7.59	-32	9.6	Today	No	No	No	No	No	Yes	Little	No	NA	No	NA	NA	No	NA	No	0
COM-0	2020-07-05	27.6811	85.3299	0	0	NA	19.7	7.33	-22	4.2	Yesterday	No	No	No	No	No	Yes	Little	Yes	Human excreta	Yes	1	0	No	NA	Yes	0
COM-0	2020-07-26	27.6785	85.3301	1	11	NA	21	7.4	-25	0.8	Yesterday	No	No	No	No	No	Yes	Little	No	NA	No	NA	NA	No	NA	No	0
COM-0	2020-09-06	27.6793	85.3307	1	2	NA	26.8	7.62	-16	1.4	Yesterday	No	No	No	No	No	Yes	Little	No	NA	No	NA	NA	No	NA	No	0
COM-0	2020-09-27	27.6804	85.3316	1	14	NA	19.9	7.38	-22	0.4	Before this week	No	No	No	No	Yes	Yes	Little	No	NA	No	NA	NA	No	NA	Yes	0
COM-0	2020-11-01	27.6785	85.3317	1	98	NA	21.4	7.43	-24	1	Unsure	No	No	No	No	No	Yes	Medium	No	NA	No	NA	NA	No	NA	No	0
COM-0	2020-11-29	27.6787	85.3308	0	0	NA	15.1	7.48	-28	1.4	Unsure	No	No	No	No	No	Yes	Medium	No	NA	No	NA	NA	Yes	No	No	0
COM-0	2021-01-03	27.6812	85.3306	1	7	NA	14	7.66	-33	3.9	Today	No	No	No	No	No	Yes	A lot	No	NA	No	NA	NA	Yes	No	No	0
COM-0	2021-02-14	27.6799	85.3304	1	34	NA	13.9	7.68	-36	2.3	Unsure	No	No	No	No	No	Yes	Medium	No	NA	No	NA	NA	Yes	Yes	No	0
COM-0	2021-03-14	27.6794	85.3305	1	19	NA	17.6	7.59	-29	1.7	Before this week	No	No	No	No	No	Yes	Medium	No	NA	No	NA	NA	Yes	No	No	0
COM-0	2021-04-11	27.681	85.3293	1	31	NA	19.3	7.66	-33	3.1	Unsure	No	No	No	No	No	Yes	A lot	No	NA	No	NA	NA	No	NA	No	0
COM-0	2021-05-09	27.6808	85.3296	1	39	NA	21.1	7.69	-35	5	Yesterday	No	No	No	No	No	Yes	Little	Yes	Animal excreta	Yes	1	1	No	NA	No	0
COM-0	2021-06-06	27.6804	85.3302	1	35	NA	27.1	7.69	-35	1.3	This week	No	No	No	No	No	Yes	Medium	No	NA	No	NA	NA	No	NA	No	0
COM-0	2021-07-25	27.6806	85.3298	1	9	NA	23.5	7.46	-22	1.5	Today	No	No	No	No	No	Yes	Little	No	NA	No	NA	NA	Yes	No	No	0
COM-1	2019-11-24	27.6897	85.3015	1	8	NA	18.3	7.74	-25	3.2	Before this week	No	No	No	No	Unsure	Yes	A lot	Yes	multiple human excreta	No	1	1	Yes	NA	No	1
COM-1	2019-12-15	27.6858	85.3001	1	2	NA	13.5	7.83	-29	2.3	This week	No	No	No	No	No	Yes	A lot	No	NA	Yes	4	0	No	NA	NA	1
COM-1	2020-01-12	27.683	85.2999	1	16	NA	11.8	7.78	-26	4.2	This week	No	No	No	No	No	Yes	A lot	No	NA	Yes	1	0	Yes	No	No	1
COM-1	2020-02-09	27.6837	85.2992	1	12	NA	10.6	7.88	-32	2.2	Before this week	No	No	No	No	No	Yes	A lot	Yes	Multiple animal excreta	Yes	1	0	Yes	No	No	1
COM-1	2020-03-15	27.6839	85.2992	1	40	NA	15.2	7.8	-32	2.4	Before this week	No	No	No	No	No	Yes	A lot	Yes	Human and animal excretas	Yes	1	0	Yes	No	No	1
COM-1	2020-06-14	27.6834	85.3002	0	0	NA	25.6	7.6	-35	8.3	Yesterday	No	No	No	No	No	Yes	Medium	Yes	Human excreta	Yes	1	0	Yes	No	No	1
COM-1	2020-07-05	27.6884	85.2996	1	2	NA	24.8	7.46	-24	10	Today	No	No	No	No	No	Yes	Medium	No	NA	Yes	2	0	No	NA	No	1
COM-1	2020-07-26	27.6852	85.3008	1	2	21000	20.8	7.48	-25	0.8	Yesterday	No	No	No	No	No	Yes	Little	No	NA	Yes	1	1	No	NA	No	1
COM-1	2020-09-06	27.6912	85.3041	1	27	40000	25.4	7.42	-24	0.9	Yesterday	No	No	No	No	Yes	Yes	Medium	No	NA	No	NA	NA	No	NA	No	1
COM-1	2020-09-27	27.6859	85.3009	1	12	35000	23.4	7.48	-26	0.3	Before this week	No	No	No	No	No	Yes	Medium	Yes	Multiple human excreta	No	NA	NA	Yes	No	No	1
COM-1	2020-11-01	NA	NA	1	11	135000	19	7.54	-30	0.9	Unsure	No	No	No	No	No	Yes	A lot	Yes	Numerous human and animal excreta	Yes	5	0	Yes	No	No	1
COM-1	2020-11-29	27.6854	85.3003	1	10	260000	19.2	7.4	-25	2.1	Unsure	No	No	No	No	No	Yes	A lot	Yes	Open latrine	Yes	2	0	Yes	No	No	1
COM-1	2021-01-03	27.6853	85.3005	1	10	185000	15.5	7.46	-21	2.3	Today	No	No	No	No	No	Yes	A lot	Yes	Multiple human excreta	No	NA	NA	No	NA	No	1
COM-1	2021-02-07	27.6853	85.3004	1	16	310000	13.6	7.65	-33	4.3	Before this week	No	No	No	No	No	Yes	A lot	Yes	Open toilet outlet	Yes	2	0	Yes	Both	No	1
COM-1	2021-03-14	27.6849	85.5484	1	14	235000	20.4	7.53	-26	3.9	Yesterday	No	No	No	No	Unsure	Yes	A lot	Yes	Multiple human and animal excreta	Yes	3	0	Yes	No	No	1
COM-1	2021-04-11	27.6849	85.3	1	18	420000	24.6	7.55	-26	3.1	Before this week	No	No	No	No	Unsure	Yes	A lot	Yes	Multiple animal excreta	Yes	3	0	No	NA	No	1
COM-1	2021-05-09	27.6851	85.2995	1	42	195000	26.1	7.59	-27	2.3	This week	No	No	No	No	No	Yes	Medium	Yes	Multiple	Yes	2	0	No	NA	No	1
COM-1	2021-06-13	27.6851	85.3003	0	0	110000	22.2	7.65	-35	7.1	Today	No	No	No	No	No	Yes	A lot	Yes	Multiple human excreta	Yes	2	0	Yes	No	No	1
COM-1	2021-07-25	27.6849	85.3002	0	0	195000	23.7	7.69	-34	4.6	Today	No	No	No	No	No	Yes	Medium	No	NA	Yes	2	NA	Yes	Yes	No	1
COM-2	2019-11-24	27.6443	85.2868	1	2	NA	19	7.74	-25	NA	Before this week	No	No	98	No	Unsure	Yes	Medium	No	NA	Yes	NA	NA	No	NA	Yes	5
COM-2	2019-12-15	27.6468	85.2869	1	8	NA	12.9	7.89	-33	1.5	This week	No	Unsure	No	No	Unsure	Yes	Medium	No	NA	No	NA	NA	No	NA	Yes	5
COM-2	2020-01-12	27.6491	85.2931	1	40	NA	11.9	7.83	-29	NA	This week	No	Unsure	No	No	Unsure	Yes	Medium	Yes	Multiple excreta	No	NA	NA	No	NA	Yes	5
COM-2	2020-02-09	27.6468	85.2895	1	52	NA	10.3	7.9	-32	2.8	Before this week	No	No	No	No	Unsure	Yes	Medium	Yes	Multiple animal excreta	No	NA	NA	No	NA	Yes	5
COM-2	2020-03-15	27.643	85.288	1	35	NA	14.8	7.86	-32	2.2	Before this week	No	No	No	No	Unsure	Yes	Medium	No	NA	No	NA	NA	No	NA	Yes	5
COM-2	2020-06-14	27.6467	85.2886	1	1	NA	25.9	7.62	-34	10	Yesterday	No	No	No	No	Yes	Yes	Little	No	NA	No	NA	NA	Yes	No	No	5
COM-2	2020-07-05	NA	NA	1	9	NA	22.2	7.55	-30	14	Today	No	No	No	No	No	Yes	Medium	No	NA	No	NA	NA	No	NA	Yes	5
COM-2	2020-07-26	27.6467	85.2883	1	11	NA	23.9	7.44	-24	1.1	Yesterday	No	No	No	No	No	Yes	Medium	No	NA	No	NA	NA	No	NA	Yes	5
COM-2	2020-09-06	27.6463	85.2879	1	1	NA	24.5	7.51	-30	0.7	This week	No	No	No	No	No	Yes	Little	No	NA	No	NA	NA	No	NA	Yes	5
COM-2	2020-09-27	27.6463	85.2876	1	16	NA	23.9	7.59	-32	0.4	Before this week	No	No	No	No	No	Yes	Medium	No	NA	No	NA	NA	No	NA	Yes	5
COM-2	2020-11-01	27.6441	85.2793	1	27	NA	20.1	7.55	-34	0.5	Unsure	No	No	No	No	No	Yes	Little	No	NA	No	NA	NA	No	NA	Yes	5
COM-2	2020-11-29	27.6447	85.2863	1	18	NA	14.8	7.53	-29	1.5	Unsure	No	No	No	No	Unsure	Yes	Little	No	NA	No	NA	NA	No	NA	Yes	5
COM-2	2021-01-03	NA	NA	1	11	NA	15.3	7.57	-28	1.8	This week	No	No	No	No	No	Yes	Medium	No	NA	No	NA	NA	No	NA	Yes	5
COM-2	2021-02-07	27.6434	85.2862	1	19	NA	13.1	7.47	_24	2.6	Before this week	No	No	No	No	No	Yes	Medium	Yes	Animal excreta	No	NA	NA	No	NA	Yes	5
COM-2	2021-03-14	27.6443	85.2868	1	12	NA	18	7.51	-24	2.4	Yesterday	No	No	No	No	No	Yes	Medium	Yes	Animal excreta	No	NA	NA	No	NA	Yes	5
COM-2	2021-04-11	27.643	85.2875	1	10	NA	19.5	7.51	-25	2.7	Before this week	No	No	No	No	No	Yes	Little	Yes	Multiple animal excreta	No	NA	NA	Yes	No	Yes	5
COM-2	2021-05-09	27.6444	85.2869	1	15	NA	21.4	7.58	-29	1.6	This week	No	No	No	No	No	Yes	Medium	No	NA	No	NA	NA	Yes	No	Yes	5
COM-2	2021-06-13	27.6444	85.2869	1	2	NA	23.2	7.5	-34	2.1	Today	No	No	No	No	No	Yes	Medium	Yes	Animal excreta	No	NA	NA	Yes	No	Yes	5
COM-2	2021-07-25	27.6431	85.2938	0	0	NA	23.6	7.66	-33	6.3	Today	No	No	No	No	No	Yes	Medium	Yes	Animal excreta	No	NA	NA	Yes	No	No	5
COM-3	2019-11-24	27.6202	85.2922	1	6	NA	19.2	7.75	-25	2	Before this week	No	No	No	No	Unsure	Yes	Medium	No	NA	No	NA	NA	Yes	NA	No	10
COM-3	2019-12-15	27.6199	85.2919	1	15	NA	12.6	7.9	-33	1.4	NA	No	No	No	No	Unsure	Yes	Medium	No	NA	No	NA	NA	No	NA	Yes	10
COM-3	2020-01-12	27.6112	85.2663	1	39	NA	12.3	7.83	-29	2.4	This week	No	No	No	No	No	Yes	Medium	No	NA	No	NA	NA	No	NA	Yes	10
COM-3	2020-02-09	27.6145	85.2656	1	41	NA	11.8	7.9	-34	2.7	Before this week	No	Unsure	No	No	No	Yes	Little	Yes	Multiple animal excreta	No	NA	NA	No	NA	Yes	10
COM-3	2020-03-15	27.6181	85.2909	1	57	NA	15.3	7.86	-30	2.5	Before this week	No	No	No	No	No	Yes	Little	No	NA	No	NA	NA	No	NA	Yes	10
COM-3	2020-06-14	NA	NA	0	0	NA	26.4	7.55	-30	9.1	Yesterday	No	No	No	No	No	Yes	Little	No	NA	No	NA	NA	No	NA	No	10
COM-3	2020-07-05	27.6104	85.2947	1	9	NA	23.7	7.4	-24	12	Today	No	No	No	No	No	Yes	Medium	Yes	Animal defaecation present on site	No	NA	NA	No	NA	Yes	10
COM-3	2020-07-26	27.6132	85.2608	1	8	NA	22.1	7.58	-39	1.1	Yesterday	No	No	No	No	No	No	NA	No	NA	No	NA	NA	Yes	No	Yes	10
COM-3	2020-09-06	27.616	85.2986	0	0	NA	21.8	7.54	-30	0.5	Yesterday	No	No	No	No	No	Yes	Medium	No	NA	No	NA	NA	No	NA	Yes	10
COM-3	2020-09-27	27.614	85.272	0	0	NA	24.5	7.65	-36	NA	Before this week	No	No	No	No	No	Yes	Medium	No	NA	No	NA	NA	No	NA	No	10
COM-3	2020-11-01	27.6206	85.2926	1	53	NA	22.4	7.49	-24	0.4	Unsure	No	No	No	No	No	No	NA	No	NA	No	NA	NA	No	NA	Yes	10
COM-3	2020-11-29	NA	NA	0	0	NA	18.5	7.49	-27	2	Unsure	No	No	98	No	Unsure	Yes	Little	No	NA	No	NA	NA	No	NA	Yes	10
COM-3	2021-01-03	27.6275	85.286	1	11	NA	16.5	7.57	-28	1.8	Today	No	No	No	No	No	Yes	Little	No	NA	No	NA	NA	No	NA	Yes	10
COM-3	2021-02-07	27.6347	85.2983	1	10	NA	13.4	7.5	_26	3.5	Before this week	No	No	No	No	No	Yes	Medium	No	NA	No	NA	NA	Yes	No	Yes	10
COM-3	2021-03-14	27.6202	85.2923	1	11	NA	20.01	7.4	-22	4	Yesterday	No	No	No	No	No	Yes	Little	No	NA	No	NA	NA	No	NA	No	10
COM-3	2021-04-11	27.6201	85.2921	1	19	NA	22.4	7.4	-21	2.8	Before this week	No	No	No	No	No	Yes	Little	No	NA	No	NA	NA	No	NA	Yes	10
COM-3	2021-05-09	NA	NA	1	19	NA	23.4	7.56	-29	1.8	This week	No	No	No	No	No	Yes	Medium	No	NA	No	NA	NA	No	NA	Yes	10
COM-3	2021-06-13	27.6207	85.2927	1	1	NA	24.2	7.77	-41	6.2	Today	No	No	No	No	No	Yes	Little	No	NA	No	NA	NA	No	NA	Yes	10
COM-3	2021-07-25	27.6205	85.2922	0	0	NA	22.6	7.72	-37	6.4	Today	No	No	No	No	No	Yes	Little	No	NA	No	NA	NA	No	NA	No	10
DBK-1	2019-11-24	27.6897	85.3283	1	2	NA	22.5	7.63	-22	4	Before this week	No	Unsure	No	No	Unsure	Yes	A lot	Yes	open toilet drainage	No	1	1	No	NA	No	-1
DBK-1	2019-12-15	27.6891	85.3281	1	18	NA	14.3	7.89	-33	2.2	This week	No	No	No	No	Unsure	Yes	Medium	Yes	Open toilet outlet	Yes	2	0	No	NA	No	-1
DBK-1	2020-01-12	27.7663	85.3629	1	75	NA	9.9	8.33	-57	1.7	This week	Unsure	Unsure	No	No	Unsure	Yes	Little	No	NA	No	NA	NA	No	NA	No	-1
DBK-1	2020-02-09	27.6914	85.3286	1	7	NA	11.7	7.78	-27	3.5	Before this week	No	No	No	No	No	Yes	A lot	Yes	Open toilet outlet and animal defecation	Yes	3	1	Yes	No	No	-1
DBK-1	2020-03-15	27.6897	85.3283	1	21	NA	15.4	7.89	-33	1.2	Before this week	No	No	No	No	No	Yes	A lot	Yes	Open latrene outlet and multiple defecation	Yes	2	1	Yes	No	No	-1
DBK-1	2020-06-14	27.6914	85.3286	0	0	NA	21.1	7.66	-38	5	NA	No	No	No	No	No	Yes	Little	No	NA	Yes	2	1	No	NA	No	-1
DBK-1	2020-07-05	27.689	85.328	1	4	NA	22.3	7.72	-40	1.6	Yesterday	No	No	No	No	No	Yes	Medium	Yes	Human excreta	Yes	2	0	No	NA	No	-1
DBK-1	2020-07-26	27.6881	85.328	1	1	180000	22.9	7.4	-22	13	Yesterday	No	No	No	No	No	No	NA	No	NA	Yes	1	0	No	NA	No	-1
DBK-1	2020-09-06	27.6892	85.3282	0	0	110000	27.1	7.42	-26	7.6	Today	No	No	No	No	No	Yes	Little	No	NA	Yes	2	1	No	NA	No	-1
DBK-1	2020-09-27	27.6894	85.3277	1	45	210000	23.1	7.44	-25	1.2	Before this week	No	No	No	No	No	Yes	Little	No	NA	Yes	1	1	No	NA	No	-1
DBK-1	2020-11-01	27.6891	85.3282	1	8	210000	19	7.97	-31	1.2	Yesterday	No	No	No	No	No	Yes	A lot	No	NA	Yes	1	0	No	NA	No	-1
DBK-1	2020-11-29	27.6891	85.3284	1	120	390000	16.7	7.68	-37	4.9	NA	No	No	No	No	No	Yes	A lot	Yes	Open latrine	Yes	3	1	No	NA	No	-1
DBK-1	2021-01-03	27.6894	85.3285	1	4	220000	15.5	7.7	-35	4	Before this week	No	No	No	No	No	Yes	A lot	Yes	Open latrine outlet	Yes	2	0	No	NA	No	-1
DBK-1	2021-02-14	27.6899	85.3286	1	39	295000	14.4	7.8	-41	4.2	Unsure	No	No	No	No	No	Yes	Medium	No	NA	Yes	2	0	No	NA	No	-1
DBK-1	2021-03-14	27.6901	85.3288	1	75	310000	21	7.62	-32	4.9	This week	No	No	No	No	No	Yes	Medium	No	NA	Yes	2	2	No	NA	No	-1
DBK-1	2021-04-18	27.69	85.3285	1	35	395000	20	7.75	-39	2.4	Yesterday	No	No	No	No	No	Yes	A lot	No	NA	No	NA	NA	Yes	No	No	-1
DBK-1	2021-05-09	27.6896	85.3284	1	16	295000	20.1	7.68	-34	1.7	Yesterday	No	No	No	No	No	Yes	A lot	Yes	Human excreta	Yes	3	0	No	NA	No	-1
DBK-1	2021-06-06	27.6897	85.3284	1	14	445000	25.5	7.62	-32	2.2	This week	No	No	No	No	No	Yes	A lot	No	NA	Yes	2	0	No	NA	No	-1
DBK-1	2021-07-25	27.6898	85.3283	1	3	165000	24	7.57	-30	2.3	Yesterday	No	No	No	No	No	Yes	A lot	No	NA	Yes	1	0	No	NA	No	-1
DBK-2	2019-11-24	27.722	85.3449	1	14	NA	19.7	7.88	-33	5.7	Before this week	No	No	No	No	Unsure	Yes	A lot	No	NA	No	NA	NA	No	NA	No	-5
DBK-2	2019-12-15	27.7216	85.3452	1	80	NA	12.2	8.27	-54	5	This week	No	No	No	No	No	Yes	A lot	No	NA	No	NA	NA	No	NA	No	-5
DBK-2	2020-01-12	27.6748	85.3414	1	2	NA	13.2	8.4	-31	0.5	Before this week	No	No	No	No	No	Yes	Medium	No	NA	Yes	1	1	No	NA	No	-5
DBK-2	2020-02-09	27.7218	85.3445	0	0	NA	14.5	8.47	-66	0	Before this week	No	No	No	No	No	Yes	A lot	Yes	Multiple human and animal excreta	Yes	6	0	No	NA	No	-5
DBK-2	2020-03-15	27.7219	85.3461	1	1	NA	16.2	7.81	-27	0.7	Before this week	No	No	No	No	No	Yes	Medium	Yes	Multiple excreta	Yes	6	0	No	NA	No	-5
DBK-2	2020-06-14	27.7217	85.3445	0	0	NA	21.8	7.72	-39	10	Today	No	No	No	No	No	Yes	Little	Yes	Multiple human excreta	Yes	5	0	No	NA	No	-5
DBK-2	2020-07-05	27.7218	85.3448	0	0	NA	23.3	7.65	-30	1.9	Yesterday	No	No	No	No	No	Yes	Medium	Yes	Multiple Human excreta	Yes	7	1	No	NA	No	-5
DBK-2	2020-07-26	27.7218	85.3445	0	0	NA	24	7.39	-25	5	Yesterday	No	No	No	No	No	Yes	Little	Yes	Human defecation	Yes	3	0	No	NA	No	-5
DBK-2	2020-09-06	27.7225	85.3459	0	0	NA	26.8	7.47	-31	7.3	This week	No	No	No	No	Unsure	Yes	Medium	Yes	human excreta	Yes	2	Inactive	No	NA	No	-5
DBK-2	2020-09-27	27.7218	85.3445	1	2	NA	23.8	7.44	-27	0.5	Before this week	No	No	No	No	No	No	NA	Yes	Multiple human excreta	Yes	3	0	Yes	No	No	-5
DBK-2	2020-11-01	27.722	85.3459	0	0	NA	18.9	7.68	-39	0.7	Yesterday	No	No	No	No	No	Yes	A lot	Yes	Multiple human excreta	Yes	4	0	No	NA	No	-5
DBK-2	2020-11-29	27.722	85.346	1	11	NA	15.4	7.45	-32	1.4	Unsure	No	No	No	No	No	Yes	Medium	Yes	Multiple	Yes	5	0	No	NA	No	-5
DBK-2	2021-01-03	27.722	85.3459	1	3	NA	15.4	7.72	-39	2.2	Before this week	No	No	No	No	No	Yes	Medium	Yes	Multiple human excreta	Yes	4	1	Yes	No	No	-5
DBK-2	2021-02-14	27.7218	85.3458	1	3	NA	13.9	7.18	-8	4.6	Unsure	No	No	No	No	No	No	NA	Yes	Multiple human excreta	Yes	3	1	Yes	No	No	-5
DBK-2	2021-03-14	27.7219	85.3455	0	0	NA	15.9	7.33	-15	2.4	This week	No	No	No	No	Unsure	Yes	A lot	Yes	Multiple human excreta and diapers	Yes	5	3	No	NA	No	-5
DBK-2	2021-04-18	27.722	85.3454	0	0	NA	19.7	7.61	-32	5.7	Yesterday	No	No	No	No	No	Yes	A lot	Yes	Human and animal defecation	Yes	6	1	No	NA	No	-5
DBK-2	2021-05-09	27.6896	85.3284	1	2	NA	20.6	7.69	-38	2.4	Yesterday	No	No	No	No	No	Yes	A lot	Yes	Human excreta	Yes	4	0	Yes	No	No	-5
DBK-2	2021-06-06	27.722	85.3454	1	184	NA	24.8	7.32	-12	1.7	Before this week	No	No	No	No	No	Yes	A lot	Yes	Multiple human excreta	Yes	4	0	No	NA	No	-5
DBK-2	2021-07-25	27.722	85.3461	1	3	NA	23.4	7.69	-36	2	Yesterday	No	No	No	No	No	Yes	A lot	No	NA	Yes	4	0	No	NA	No	-5
DBK-3	2019-11-24	27.7618	85.3641	0	0	NA	19.5	8.46	-66	0	Before this week	Unsure	Unsure	Unsure	Unsure	Unsure	Yes	Little	No	NA	Yes	1	NA	No	NA	No	-10
DBK-3	2019-12-15	27.7616	85.3643	0	0	NA	12.1	8.4	-61	0	This week	Unsure	Unsure	98	No	Unsure	Yes	Little	No	NA	No	NA	NA	No	NA	No	-10
DBK-3	2020-01-12	27.7217	85.3444	0	0	NA	10.8	7.81	-28	0	This week	No	No	No	No	No	Yes	A lot	No	NA	Yes	1	0	No	NA	No	-10
DBK-3	2020-02-09	27.7693	85.3593	0	0	NA	12.1	8.36	-59	0	Before this week	No	Unsure	98	No	Unsure	Yes	Little	No	NA	Yes	1	1	No	NA	No	-10
DBK-3	2020-03-15	27.7616	85.3642	0	0	NA	15.4	8.43	-64	0.6	Before this week	No	No	No	No	Unsure	Yes	Little	No	NA	No	NA	NA	Yes	No	Yes	-10
DBK-3	2020-06-14	27.7647	85.3606	0	0	NA	22	7.98	-58	6.7	Today	No	No	No	No	No	Yes	Medium	No	NA	Yes	2	1	No	NA	Yes	-10
DBK-3	2020-07-05	27.7666	85.3613	0	0	NA	22.1	7.95	-58	0.6	Yesterday	No	Yes	No	No	No	Yes	Medium	No	NA	Yes	2	0	No	NA	Yes	-10
DBK-3	2020-07-26	27.7798	85.3632	0	0	NA	23.8	7.82	-49	0.5	Yesterday	No	No	No	No	No	Yes	Little	No	NA	Yes	3	0	No	NA	No	-10
DBK-3	2020-09-06	27.7617	85.3641	0	0	NA	21.8	7.91	-52	1.4	Today	No	No	No	No	No	Yes	Little	No	NA	Yes	1	1	No	NA	No	-10
DBK-3	2020-09-27	27.7663	85.3629	0	0	NA	24.4	7.89	-50	0	Before this week	No	No	No	No	No	No	NA	No	NA	Yes	1	1	No	NA	No	-10
DBK-3	2020-11-01	27.7617	85.3642	0	0	NA	18.9	8.1	-67	0	Unsure	No	No	No	No	No	No	NA	No	NA	Yes	1	1	No	NA	Yes	-10
DBK-3	2020-11-29	27.7616	85.3643	0	0	NA	16	8.15	-72	0	Unsure	No	No	No	No	No	Yes	Little	No	NA	Yes	2	0	No	NA	No	-10
DBK-3	2021-01-03	27.7616	85.3643	0	0	NA	16.3	7.63	-28	0.7	Before this week	No	Yes	No	No	No	Yes	Little	No	NA	Yes	2	1	No	NA	No	-10
DBK-3	2021-02-14	27.7617	85.3642	0	0	NA	14.1	8.13	-56	0	Unsure	No	No	No	No	No	No	NA	No	NA	Yes	1	1	No	NA	No	-10
DBK-3	2021-03-14	27.7616	85.3642	0	0	NA	17.7	8.1	-57	0	NA	No	No	No	No	Yes	Yes	Little	No	NA	Yes	1	1	Yes	No	No	-10
DBK-3	2021-04-18	27.7619	85.364	0	0	NA	17.7	8.12	-56	0	Yesterday	No	Yes	No	No	No	No	NA	No	NA	Yes	8	1	Yes	No	No	-10
DBK-3	2021-05-09	27.6896	85.3284	0	0	NA	20	8.25	-65	0	Yesterday	No	No	No	No	No	No	NA	No	NA	Yes	7	0	No	NA	No	-10
DBK-3	2021-06-06	27.7618	85.3642	0	0	NA	22.6	8.36	-74	0	This week	No	No	No	No	Yes	No	NA	No	NA	Yes	9	2	Yes	Yes	No	-10
DBK-3	2021-07-25	27.762	85.3645	0	0	NA	22.5	8.5	-56	0	Yesterday	No	No	No	No	No	Yes	Little	No	NA	Yes	2	2	Yes	Yes	No	-10
MAN-1	2019-11-24	27.6735	85.3397	0	0	NA	23	7.64	-20	4.7	Before this week	No	No	No	No	Unsure	Yes	Medium	Yes	muliple human/animal excreta	No	NA	NA	No	NA	No	-1
MAN-1	2019-12-15	27.6735	85.3414	1	3	NA	16	7.8	-28	4.8	This week	No	No	No	No	No	Yes	Medium	Yes	Multiple human excreta	No	NA	NA	No	NA	No	-1
MAN-1	2020-01-12	27.6879	85.3283	1	152	NA	12	7.92	-33	8	Before this week	No	No	No	No	Unsure	Yes	A lot	Yes	Open outlet toilet	Yes	2	0	Yes	No	No	-1
MAN-1	2020-02-09	27.6726	85.3409	1	4	NA	12.8	7.92	-36	7	Before this week	No	No	No	No	No	Yes	A lot	No	NA	No	NA	NA	No	NA	No	-1
MAN-1	2020-03-15	27.6734	85.3412	1	73	NA	18.2	7.88	-33	3.7	Before this week	No	No	No	No	No	No	NA	Yes	Multiple human excretas	No	NA	NA	No	NA	No	-1
MAN-1	2020-06-14	27.6726	85.3403	0	0	NA	23.4	7.56	-33	4.1	Yesterday	No	No	No	No	No	Yes	Medium	Yes	Multiple human excreta	Yes	2	2	No	NA	No	-1
MAN-1	2020-07-05	27.6734	85.3412	0	0	NA	20.7	7.48	-29	11	Today	No	No	No	No	No	Yes	Medium	Yes	Human excreta	Yes	2	1	No	NA	No	-1
MAN-1	2020-07-26	27.6704	85.3408	1	2	70000	20.9	7.55	-32	1.3	Yesterday	No	No	No	No	No	Yes	Medium	Yes	Multiple human excreta	Yes	1	1	No	NA	No	-1
MAN-1	2020-09-13	27.6726	85.3403	0	0	50000	21.2	7.16	-8	15	Today	No	No	No	No	No	Yes	Medium	Yes	Multiple human excreta	Yes	5	2	No	NA	No	-1
MAN-1	2020-09-27	27.6726	85.3396	1	11	210000	22.1	7.7	-37	1.5	Before this week	No	No	No	No	No	Yes	Medium	Yes	Multiple human excreta	Yes	2	1	No	NA	No	-1
MAN-1	2020-11-01	27.6704	85.3408	1	2	205000	19.5	7.64	-38	2.1	Unsure	No	No	No	No	Yes	Yes	Medium	Yes	Numerous human excreta	Yes	3	0	No	NA	No	-1
MAN-1	2020-11-29	27.6721	85.3417	1	22	170000	19.9	7.59	-33	1.6	Unsure	No	No	No	No	Unsure	Yes	Medium	Yes	Multiple human excreta	Yes	2	2	No	NA	No	-1
MAN-1	2021-01-03	27.673	85.3424	1	1	325000	15.3	7.55	-26	5	This week	No	No	No	No	No	Yes	Medium	Yes	Multiple human excreta	Yes	6	3	No	NA	No	-1
MAN-1	2021-02-14	27.6722	85.3428	1	1	250000	15.6	7.4	-21	13	Unsure	No	No	No	No	No	Yes	A lot	Yes	Human excreta	Yes	3	3	No	NA	No	-1
MAN-1	2021-03-14	27.6724	85.3423	1	12	255000	18.4	7.5	-28	6.4	Before this week	No	No	No	No	No	Yes	Medium	Yes	Human excreta	Yes	2	2	No	NA	No	-1
MAN-1	2021-04-18	27.673	85.342	1	15	250000	22.2	7.81	-42	4.4	Yesterday	No	No	No	No	No	Yes	A lot	Yes	Animal excreta	Yes	3	2	Yes	No	No	-1
MAN-1	2021-05-09	27.6896	85.3284	1	1	145000	18.1	7.73	-37	6.4	NA	No	No	No	No	No	Yes	A lot	Yes	Human excreta	Yes	1	1	No	NA	No	-1
MAN-1	2021-06-13	27.673	85.3417	1	2	125000	21.4	7.7	-37	6.7	Yesterday	No	No	No	No	No	Yes	A lot	Yes	human excreta	No	NA	NA	No	NA	No	-1
MAN-1	2021-07-25	27.6723	85.3426	0	0	105000	21.9	7.47	-25	13	Yesterday	No	No	No	No	No	Yes	A lot	Yes	Human excreta	Yes	4	2	Yes	No	No	-1
MAN-2	2019-11-24	27.6892	85.3691	0	0	NA	15.4	7.63	-20	3.9	Before this week	No	No	98	No	No	Yes	Little	No	NA	Yes	NA	NA	No	NA	Yes	-5
MAN-2	2019-12-15	27.6892	85.3692	1	4	NA	9.1	7.75	-24	8.3	This week	No	No	No	No	Unsure	Yes	Little	No	NA	No	NA	NA	No	NA	Yes	-5
MAN-2	2020-01-12	27.687	85.3671	0	0	NA	13.2	7.75	-22	5.4	Before this week	No	No	No	No	No	Yes	Little	No	NA	Yes	1	0	Yes	No	Yes	-5
MAN-2	2020-02-09	27.6869	85.3672	1	2	NA	14.3	7.84	-29	8.8	Before this week	No	No	Yes	No	Yes	Yes	Little	No	NA	Yes	1	0	Yes	No	Yes	-5
MAN-2	2020-03-15	27.6896	85.369	1	2	NA	16.2	7.82	-29	4.8	Before this week	No	No	Yes	No	Yes	Yes	Little	Yes	Multiple human and animal excreta	Yes	1	0	Yes	No	Yes	-5
MAN-2	2020-06-14	27.6889	85.3684	1	5	NA	23.5	7.48	-28	2.6	Yesterday	No	No	No	No	Yes	Yes	Little	No	NA	Yes	1	0	No	NA	No	-5
MAN-2	2020-07-05	27.6915	85.3693	0	0	NA	21.9	7.03	-4	11	Today	No	No	No	No	No	Yes	Little	No	NA	No	NA	NA	Yes	No	No	-5
MAN-2	2020-07-26	27.6917	85.3705	0	0	NA	22.1	7.13	-9	1.1	Yesterday	No	No	No	No	No	Yes	Little	No	NA	No	NA	NA	Yes	No	No	-5
MAN-2	2020-09-13	27.6893	85.369	0	0	NA	23.1	6.94	5	12	Today	No	No	No	No	No	Yes	Little	No	NA	No	NA	NA	Yes	No	Yes	-5
MAN-2	2020-09-27	27.6893	85.369	0	0	NA	23.3	7.25	-14	0.5	Before this week	No	No	No	No	No	Yes	Little	No	NA	No	NA	NA	No	NA	No	-5
MAN-2	2020-11-01	27.6885	85.3677	0	0	NA	20.8	7.25	-14	1.2	Unsure	No	No	Yes	No	No	Yes	Little	Yes	Human excreta	No	NA	NA	Yes	No	Yes	-5
MAN-2	2020-11-29	27.6891	85.3445	0	0	NA	20.17	7.2	-9	1.3	Unsure	No	No	No	No	No	Yes	Little	No	NA	No	NA	NA	No	NA	No	-5
MAN-2	2021-01-03	27.6897	85.3691	0	0	NA	14.7	7.43	-20	2.3	This week	No	No	Yes	No	No	Yes	Little	No	NA	Yes	2	0	No	NA	Yes	-5
MAN-2	2021-02-14	27.6898	85.3692	0	0	NA	15.7	7.59	-28	12	Unsure	No	No	No	No	Yes	Yes	A lot	Yes	Human excreta	Yes	1	1	No	NA	No	-5
MAN-2	2021-03-14	27.6885	85.3711	0	0	NA	17.6	7.6	-33	16	Before this week	No	No	No	No	Yes	Yes	Medium	Yes	Human excreta	Yes	1	1	Yes	No	Yes	-5
MAN-2	2021-04-18	27.6893	85.3701	0	0	NA	22	7.68	-35	8.3	Yesterday	No	No	No	No	Yes	Yes	A lot	No	NA	Yes	1	1	Yes	No	Yes	-5
MAN-2	2021-05-09	27.6896	85.3284	0	0	NA	17.8	7.61	-29	13	Today	No	No	No	No	Yes	Yes	Little	No	NA	No	NA	NA	Yes	Yes	Yes	-5
MAN-2	2021-06-13	27.6891	85.37	0	0	NA	22.4	7.5	-25	3.9	Yesterday	No	No	No	No	No	No	NA	No	NA	No	NA	NA	No	NA	Yes	-5
MAN-2	2021-07-25	27.6897	85.3694	0	0	NA	22.8	7.15	-2	12	Yesterday	No	No	No	No	No	No	NA	No	NA	No	NA	NA	No	NA	Yes	-5
MAN-3	2019-11-24	27.7032	85.3936	0	0	NA	15.9	8.36	-61	1.1	Before this week	Unsure	No	Yes	No	Unsure	Yes	Medium	No	NA	Yes	1	1	No	NA	Yes	-10
MAN-3	2019-12-15	27.704	85.3932	0	0	NA	10.1	8.23	-52	8	NA	Unsure	Unsure	Yes	No	Unsure	Yes	Little	No	NA	Yes	2	2	Yes	No	Yes	-10
MAN-3	2020-01-12	27.7016	85.3884	0	0	NA	14.5	8.07	-45	4	Before this week	No	Unsure	Yes	No	Unsure	Yes	Little	No	NA	Yes	1	1	No	NA	Yes	-10
MAN-3	2020-02-09	27.7008	85.3865	0	0	NA	11.2	8.7	-76	9.7	Before this week	No	No	Yes	No	Unsure	NA	NA	No	NA	Yes	2	1	No	NA	Yes	-10
MAN-3	2020-03-15	27.704	85.3928	0	0	NA	14.6	8.01	-39	6.2	Before this week	No	No	Yes	No	Unsure	Yes	Little	No	NA	Yes	1	1	No	NA	Yes	-10
MAN-3	2020-06-14	27.7022	85.3935	0	0	NA	23.9	7.47	-25	2.6	Yesterday	No	No	Yes	No	No	Yes	Little	Yes	Person defaecating on site	Yes	1	1	No	NA	Yes	-10
MAN-3	2020-07-05	27.7	85.3932	0	0	NA	23.2	7.24	-13	6.3	Yesterday	No	No	No	No	No	Yes	Medium	Yes	Human excreta	Yes	1	1	Yes	No	Yes	-10
MAN-3	2020-07-26	27.7037	85.3939	0	0	NA	23.9	7.49	-28	1.2	Yesterday	No	No	No	No	No	Yes	Little	No	NA	Yes	1	1	No	NA	Yes	-10
MAN-3	2020-09-13	27.7052	85.3951	0	0	NA	24	7.25	-19	9.4	This week	No	No	98	No	No	Yes	Little	Yes	Multiple human and animal excreta	Yes	1	7.3	No	NA	Yes	-10
MAN-3	2020-09-27	27.7014	85.3892	0	0	NA	23.8	7.7	-39	0.7	Before this week	No	No	No	No	No	Yes	Little	No	NA	Yes	1	1	No	NA	Yes	-10
MAN-3	2020-11-01	27.7015	85.3942	0	0	NA	21.1	8.1	-62	0.8	Unsure	No	No	No	No	No	Yes	Medium	No	NA	Yes	1	NA	Yes	No	Yes	-10
MAN-3	2020-11-29	27.7035	85.3938	0	0	NA	18.7	7.85	-24	0.9	Unsure	No	Yes	Yes	No	No	Yes	Medium	No	NA	Yes	1	1	No	NA	Yes	-10
MAN-3	2021-01-03	27.704	85.3925	0	0	NA	16.8	8.8	-103	1.4	This week	No	No	Yes	No	Unsure	Yes	Medium	Yes	Human excreta	Yes	1	1	No	NA	Yes	-10
MAN-3	2021-02-14	27.7036	85.3938	0	0	NA	16.3	8.25	-63	6.9	Unsure	No	No	No	No	No	Yes	Medium	Yes	Human excreta	Yes	2	1	No	NA	No	-10
MAN-3	2021-03-14	27.7037	85.3928	0	0	NA	18	7.44	-22	17	Before this week	No	No	No	No	No	Yes	Medium	Yes	Animal excreta	Yes	1	1	Yes	No	Yes	-10
MAN-3	2021-04-18	27.7034	85.3937	0	0	NA	22.3	7.84	-43	3	Yesterday	No	No	No	No	Yes	Yes	A lot	Yes	Animal excreta	Yes	1	1	No	NA	Yes	-10
MAN-3	2021-05-09	27.6896	85.3284	0	0	NA	18.2	7.73	-38	5.2	Today	No	No	No	No	No	Yes	A lot	No	NA	Yes	1	1	No	NA	Yes	-10
MAN-3	2021-06-13	27.7034	85.3937	0	0	NA	23.1	7.62	-32	5.7	Yesterday	No	No	No	No	No	No	NA	No	NA	Yes	2	1	No	NA	Yes	-10
MAN-3	2021-07-25	27.7038	85.3921	0	0	NA	23.8	7.42	-22	6	Yesterday	No	No	No	No	No	Yes	Medium	No	NA	Yes	1	1	No	NA	Yes	-10
PN-1	2019-11-24	27.6546	85.5056	0	0	NA	16.8	7.72	-20	0.3	Before this week	No	Unsure	98	No	Unsure	Yes	Medium	No	NA	Yes	NA	NA	No	NA	Yes	NA
PN-1	2019-12-15	27.655	85.5058	0	0	NA	10.8	8.21	-39	0	This week	No	No	No	No	NA	Yes	A lot	No	NA	No	NA	NA	Yes	No	Yes	NA
PN-1	2020-01-12	27.6559	85.5018	0	0	NA	10.5	8.07	-39	0	Before this week	Unsure	Yes	98	No	Unsure	Yes	A lot	No	NA	No	NA	NA	No	NA	Yes	NA
PN-1	2020-02-09	27.656	85.5018	0	0	NA	11.3	7.69	-30	0	Before this week	No	Yes	98	No	Unsure	Yes	Medium	No	NA	No	NA	NA	No	NA	Yes	NA
PN-1	2020-03-15	27.6552	85.5057	0	0	NA	14.9	7.54	-12	0	Before this week	Yes	Yes	98	No	Yes	Yes	Little	No	NA	No	NA	NA	No	NA	Yes	NA
PN-1	2020-06-14	27.6559	85.5022	0	0	NA	23.2	7.35	-22	0.5	Yesterday	No	No	No	No	No	Yes	Little	No	NA	No	NA	NA	No	NA	Yes	NA
PN-1	2020-07-05	27.6381	85.5147	0	0	NA	22.7	7.45	-28	0.5	Today	No	No	No	No	No	Yes	Little	No	NA	No	NA	NA	No	NA	Yes	NA
PN-1	2020-07-26	27.6559	85.5024	0	0	NA	22.8	7.17	-4	0.5	Yesterday	No	No	No	No	No	Yes	Little	No	NA	No	NA	NA	No	NA	Yes	NA
PN-1	2020-09-13	27.655	85.5058	0	0	NA	25	7.22	-12	3.3	This week	No	No	No	No	No	Yes	Little	No	NA	No	NA	NA	No	NA	Yes	NA
PN-1	2020-09-27	27.6559	85.5028	0	0	NA	22.8	7.42	-22	0	Before this week	Yes	Yes	No	No	Yes	Yes	Little	No	NA	No	NA	NA	No	NA	Yes	NA
PN-1	2020-11-01	27.6543	85.5063	0	0	NA	19.7	7.37	-21	0	Unsure	No	Yes	No	No	Yes	Yes	Little	No	NA	No	NA	NA	No	NA	Yes	NA
PN-1	2020-12-06	27.6547	85.5059	0	0	NA	14.2	7.09	-8	0	Unsure	No	No	No	No	No	Yes	Little	No	NA	No	NA	NA	No	NA	No	NA
PN-1	2021-01-03	27.6551	85.5059	0	0	NA	15.5	7.09	-4	0	Unsure	No	No	No	No	Unsure	Yes	Medium	No	NA	No	NA	NA	No	NA	Yes	NA
PN-1	2021-02-14	27.6547	85.5059	0	0	NA	15.4	7.16	-2	0	Unsure	No	Yes	No	No	No	Yes	A lot	No	NA	No	NA	NA	No	NA	No	NA
PN-1	2021-03-14	27.6552	85.5054	0	0	NA	18.2	6.97	7	0	Before this week	No	No	No	No	No	Yes	A lot	No	NA	No	NA	NA	Yes	No	No	NA
PN-1	2021-04-18	27.6551	85.5053	0	0	NA	22.2	7.32	-13	0	Yesterday	No	No	No	No	No	Yes	Little	No	NA	No	NA	NA	No	NA	Yes	NA
PN-1	2021-05-09	27.6896	85.3284	0	0	NA	17.7	7.58	-28	1.2	Today	No	No	No	No	No	Yes	Medium	No	NA	No	NA	NA	Yes	No	Yes	NA
PN-1	2021-06-13	27.6547	85.5056	0	0	NA	24	7.44	-20	0.4	Yesterday	No	No	No	No	No	Yes	Medium	No	NA	No	NA	NA	No	NA	Yes	NA
PN-1	2021-07-25	27.6551	85.5055	0	0	NA	25.6	7.48	-26	0.8	Yesterday	No	No	No	No	Yes	No	NA	No	NA	No	NA	NA	No	NA	Yes	NA
PN-2	2019-11-24	27.6251	85.5235	0	0	NA	19.5	7.39	-4	1.3	Before this week	No	No	No	No	Unsure	Yes	A lot	Yes	multiple human excreta	No	NA	NA	Yes	NA	No	NA
PN-2	2019-12-15	27.6249	85.5236	1	3	NA	13.1	7.72	-24	1.3	This week	No	No	No	No	Unsure	Yes	A lot	Yes	Animal poop	No	NA	NA	Yes	No	No	NA
PN-2	2020-01-12	27.621	85.5279	0	0	NA	11.5	7.74	-25	0.8	Before this week	No	No	No	No	Unsure	Yes	A lot	Yes	Human excreta and used diapers	No	NA	NA	Yes	No	No	NA
PN-2	2020-02-09	27.621	85.5279	0	0	NA	13.2	7.47	-9	2.4	Before this week	No	No	No	No	Unsure	Yes	A lot	Yes	Human and Animal excretas	No	NA	NA	Yes	No	No	NA
PN-2	2020-03-15	27.6253	85.5233	0	0	NA	17.8	7.4	-4	2.8	Before this week	No	No	No	No	No	Yes	A lot	Yes	Multiple excreta	No	NA	NA	Yes	No	No	NA
PN-2	2020-06-14	27.6237	85.5231	0	0	NA	23.6	7.15	-7	1	Yesterday	No	No	No	No	No	Yes	Medium	No	NA	Yes	3	2	Yes	No	Yes	NA
PN-2	2020-07-05	27.6263	85.5244	0	0	NA	22.5	7.24	-11	1.8	Today	No	No	No	No	No	Yes	Medium	No	NA	Yes	3	2	No	NA	No	NA
PN-2	2020-07-26	27.6277	85.5215	1	45	NA	23.3	7.03	-2	0.6	Today	No	No	No	No	No	Yes	Little	No	NA	Yes	3	2	No	NA	No	NA
PN-2	2020-09-13	27.6249	85.5234	1	4	15000	25.4	7.1	-8	4.7	Today	No	No	No	No	No	Yes	A lot	No	NA	Yes	1	1	Yes	No	Yes	NA
PN-2	2020-09-27	27.637	85.5147	1	26	30000	24	7.13	-7	0.3	Before this week	No	No	No	No	No	Yes	Medium	Yes	Human excreta	Yes	2	0	No	NA	No	NA
PN-2	2020-11-01	27.6249	85.524	1	126	75000	20.5	7.5	-20	0.5	This week	No	No	No	No	No	Yes	A lot	Yes	Multiple human excreta	Yes	1	1	No	NA	Yes	NA
PN-2	2020-12-06	27.6251	85.5231	1	19	50000	13.1	7.41	-22	0.3	Unsure	No	No	No	No	No	Yes	A lot	No	NA	Yes	2	0	No	NA	No	NA
PN-2	2021-01-03	NA	NA	1	10	110000	17.3	7.2	-12	0.8	This week	No	No	No	No	No	Yes	A lot	Yes	Multiple human excreta	Yes	2	0	Yes	No	No	NA
PN-2	2021-02-14	27.6252	85.523	1	34	80000	17	7.1	-7	1.5	Unsure	No	No	No	No	No	Yes	A lot	Yes	Animal excreta	Yes	3	0	Yes	Yes	No	NA
PN-2	2021-03-14	27.6246	85.5227	1	6	360000	19.1	6.96	6	2	Before this week	No	No	No	No	No	Yes	A lot	No	NA	No	NA	NA	Yes	No	Yes	NA
PN-2	2021-04-18	27.625	85.5233	1	8	95000	22.1	7.19	-7	1	Yesterday	No	No	No	No	No	Yes	Medium	No	NA	Yes	1	0	No	NA	No	NA
PN-2	2021-05-09	27.6896	85.3284	1	2	25000	17.7	7.49	-23	2.1	Today	No	No	No	No	No	Yes	A lot	No	NA	Yes	1	1	Yes	No	No	NA
PN-2	2021-06-13	27.6249	85.5231	1	211	125000	24.5	7.25	-8	1	Yesterday	No	No	No	No	No	Yes	A lot	No	NA	No	NA	NA	No	NA	Yes	NA
PN-2	2021-07-25	27.6252	85.5232	1	27	195000	26.1	7.31	-16	1.2	Yesterday	No	No	No	No	No	Yes	Little	No	NA	Yes	3	3	Yes	No	No	NA
PN-3	2019-11-24	27.5849	85.521	0	0	NA	20	7.89	-34	0.3	Before this week	No	No	No	No	Unsure	Yes	Medium	No	NA	Yes	NA	NA	Yes	NA	Yes	NA
PN-3	2019-12-15	27.5851	85.5203	1	1	NA	13.9	7.96	-37	0.3	NA	No	Unsure	No	No	Unsure	Yes	Medium	Yes	Multiple excreta at site	Yes	1	None	Yes	No	Yes	NA
PN-3	2020-01-12	27.5853	85.5201	0	0	NA	12.8	7.94	-34	0.5	Before this week	No	Unsure	No	No	Unsure	Yes	A lot	Yes	Multiple excreta near site	Yes	1	0	Yes	No	Yes	NA
PN-3	2020-02-09	27.5851	85.5201	0	0	NA	14	8.05	-43	0	Before this week	No	Unsure	98	No	Unsure	Yes	Medium	No	NA	No	NA	NA	Yes	No	Yes	NA
PN-3	2020-03-15	27.5856	85.5206	1	1	NA	17.7	8.01	-41	0.6	Before this week	No	Unsure	No	No	Unsure	Yes	Little	Yes	Multiple	No	NA	NA	Yes	No	Yes	NA
PN-3	2020-06-14	27.5874	85.5189	0	0	NA	24	7.9	-52	1.7	Yesterday	No	No	No	No	No	Yes	Medium	No	NA	Yes	1	0	Yes	NA	Yes	NA
PN-3	2020-07-05	27.5837	85.5173	1	1	NA	22.7	7.51	-32	2.1	Today	No	No	No	No	No	Yes	Medium	No	NA	No	NA	NA	Yes	No	Yes	NA
PN-3	2020-07-26	27.5861	85.519	1	1	NA	23.9	7.77	-46	0.9	Yesterday	No	No	No	No	No	Yes	Medium	Yes	Human excreta	No	NA	NA	No	NA	Yes	NA
PN-3	2020-09-13	27.5855	85.5202	1	1	NA	26	7.47	-42	2.7	This week	No	No	No	No	No	Yes	Medium	Yes	Multiple human excreta	No	NA	NA	Yes	No	Yes	NA
PN-3	2020-09-27	27.5858	85.5223	0	0	NA	24.4	7.98	-57	0.3	Before this week	No	No	No	No	No	Yes	Medium	Yes	Human excreta	No	NA	NA	No	NA	Yes	NA
PN-3	2020-11-01	27.5884	85.5176	1	44	NA	21.2	7.78	-44	0.4	Unsure	No	No	No	No	No	Yes	Little	Yes	Multiple human excreta	No	NA	NA	No	NA	Yes	NA
PN-3	2020-12-06	27.5855	85.5204	1	96	NA	14.7	7.66	-35	0.6	Unsure	No	No	No	No	No	Yes	Little	Yes	Multiple human excreta	No	NA	NA	No	NA	No	NA
PN-3	2021-01-03	27.5854	85.5199	1	1	NA	16.1	7.53	-29	0.4	This week	No	No	No	No	No	Yes	Little	Yes	Human excreta	No	NA	NA	Yes	No	Yes	NA
PN-3	2021-02-14	27.5855	85.5205	1	163	NA	18.2	7.78	-39	0.9	Unsure	No	No	No	No	No	Yes	Medium	Yes	Human excreta	Yes	1	1	Yes	Yes	No	NA
PN-3	2021-03-14	27.5854	85.5205	1	1	NA	20.5	7.68	-33	1.4	Before this week	No	No	No	No	No	Yes	Medium	Yes	Human and animal excreta	Yes	1	0	Yes	Yes	Yes	NA
PN-3	2021-04-18	27.5855	85.5204	1	9	NA	19.8	7.73	-39	1.6	Yesterday	No	No	No	No	No	Yes	Little	Yes	Multiple excreta	Yes	1	1	No	NA	Yes	NA
PN-3	2021-05-09	27.6896	85.3284	0	0	NA	18.3	7.83	-44	1.4	Today	No	No	No	No	No	Yes	Little	No	NA	Yes	1	1	Yes	Both	Yes	NA
PN-3	2021-06-13	27.5852	85.5202	1	6	NA	24.8	7.76	-41	1.3	Yesterday	No	No	No	No	No	Yes	A lot	No	NA	Yes	1	0	Yes	Both	Yes	NA
PN-3	2021-07-25	27.5855	85.5202	1	1	NA	21.4	7.71	-34	2.1	Yesterday	No	No	No	No	No	No	NA	No	NA	No	NA	NA	Yes	No	Yes	NA

## Sheet: Dolakha_riversamples
Sample ID	Latitude	Longitude	ST phage	pH	Temperature	ORP	Animals	Washing clothes	Bathing	Rain	Trash	Sewage drainage	Feces	Agricultural land
DLK-1	27.7902	86.1148	0	7.91	24.1	-50	No	No	No	Today	No	No	No	Yes
DLK-2	27.7786	86.1334	0	7.86	22.6	-44	No	No	No	Today	No	No	No	Yes
DLK-3	27.7184	86.0557	0	7.67	21.3	29	No	No	No	Today	No	No	No	Yes
DLK-4	27.6249	86.232	0	7.65	23.2	-31	Yes	No	No	No	No	No	No	Yes
DLK-5	27.6362	86.2317	0	7.66	17	-33	No	No	No	No	Little	No	No	Yes
DLK-6	27.6368	86.2281	0	8.04	17.8	-48	Yes	No	No	No	Little	No	No	Yes
DLK-7	27.6456	86.2052	0	8.25	19.4	-65	No	No	No	No	No	No	No	Yes
DLK-8	27.6432	86.2016	0	7.85	20.8	50	No	No	No	No	No	No	No	Yes
DLK-9	27.6401	86.1919	0	7.07	19.1	-1	No	No	No	Today	No	No	No	Yes
DLK-10	27.6159	86.0732	0	7.79	23.4	-41	No	No	No	No	No	No	No	Yes
DLK-11	27.616	86.0736	0	7.63	24	-35	Yes	Yes	No	No	Little	No	No	Yes
DLK-12	27.7071	85.9986	0	8.07	15.4	-53	No	No	No	Today	Little	No	No	Yes
DLK-13	27.7534	85.8275	0	7.84	15.2	-40	Yes	No	No	Today	Medium	10	No	Yes
DLK-14	27.7119	85.7664	0	7.99	20.1	-51	Yes	No	No	Today	Little	No	No	Yes
DLK-15	27.6379	85.7078	0	7.65	21.1	-37	Yes	No	No	Today	Little	No	Yes	Yes
DLK-16	27.6379	85.7078	0	8.1	21.6	-54	Yes	Yes	Yes	Today	Little	No	Yes	Yes

## Sheet: Biratnagar_watersamples
Sample ID	Sample date	Sample Source	Sample Type	latitude	longitude	S.Typhi phage	E. coli count
B-1	2022-06-13	Duhabi River	River	26.5595	87.2794	0	0
B-2	2022-06-13	River	River	26.5125	87.2813	0	7
B-3	2022-06-13	Tap	Drinking water	26.5097	87.2816	0	0
B-4	2022-06-13	Tubewell	Drinking water	26.5064	87.2792	0	0
B-5	2022-06-13	Tubewell	Drinking water	26.5098	87.2792	0	0
B-6	2022-06-13	Tubewell	Drinking water	26.5092	87.2766	0	0
B-7	2022-06-13	Biratnagar Branch Canal	Canal	26.5092	87.2749	0	0
B-8	2022-06-13	Biratnagar Branch Canal	Canal	26.4921	87.2727	0	0
B-9	2022-06-13	Tubewell	Drinking water	26.4922	87.273	0	0
B-10	2022-06-13	Tubewell	Drinking water	26.4925	87.2731	0	0
B-11	2022-06-13	Budhi River	River	26.486	87.2666	0	2
B-12	2022-06-13	Tubewell	Drinking water	26.4858	87.2667	0	0
B-13	2022-06-13	Tubewell	Drinking water	26.4859	87.2668	0	0
B-14	2022-06-13	Biratnagar Branch Canal	Canal	26.4801	87.2742	0	0
B-15	2022-06-13	Singhia River	River	26.4727	87.2911	0	6
B-16	2022-06-13	Tubewell	Drinking water	26.4729	87.2908	0	0
B-17	2022-06-13	Tubewell	Drinking water	26.4729	87.2905	0	0
B-18	2022-06-13	Haat khola River	River	26.4601	87.2974	0	0
B-19	2022-06-13	Singhia River	River	26.4999	87.2933	0	1
B-20	2022-06-14	Tap	Drinking water	26.5039	87.2776	0	0
B-21	2022-06-14	Canal no.2	Canal	26.499	87.2879	0	68
B-22	2022-06-14	Tubewell	Drinking water	26.454	87.2831	0	0
B-23	2022-06-14	Tubewell	Drinking water	26.4522	87.2819	0	0
B-24	2022-06-14	Tubewell	Drinking water	26.452	87.2814	0	0
B-25	2022-06-14	Tubewell	Drinking water	26.4421	87.2813	0	0
B-26	2022-06-14	Tubewell	Drinking water	26.4423	87.2812	0	0
B-27	2022-06-14	Tubewell	Drinking water	26.4428	87.2811	0	2
B-28	2022-06-14	Biratnagar Branch Canal	Canal	26.4441	87.2725	0	9
B-29	2022-06-14	Tubewell	Drinking water	26.4421	87.2726	0	0
B-30	2022-06-14	Tubewell	Drinking water	26.4424	87.2729	0	0
B-31	2022-06-14	Biratnagar Branch Canal	Canal	26.4383	87.2705	0	19
B-32	2022-06-15	Biratnagar Branch Canal	Canal	26.4326	87.2712	1	0
B-33	2022-06-15	Tubewell	Drinking water	26.4336	87.2708	0	0
B-34	2022-06-15	Biratnagar Branch Canal	Canal	26.4702	87.269	0	1
B-35	2022-06-15	Keshaliya River	River	26.4555	87.2575	0	3

## Sheet: KathmanduKavre_Drinkingwatersam
Sample ID	Location	Latitude	Longitude	ST phage	E. coli count
DW-1	Kathmandu	27.6878	85.2805	0	3
DW-2	Kathmandu	27.7043	85.298	0	0
DW-3	Kathmandu	27.6905	85.3331	0	0
DW-4	Kathmandu	27.6907	85.3332	0	0
DW-5	Kathmandu	27.4141	85.1805	0	0
DW-6	Kathmandu	27.7059	85.3129	0	0
DW-7	Bhaktapur	27.668	85.4376	0	0
DW-8	Kathmandu	27.685	85.3563	0	0
DW-9	Kathmandu	27.7016	85.3054	0	3
DW-10	Kathmandu	27.7048	85.3209	1	28
DW-11	Kavre	27.6248	85.5461	0	0
DW-12	Bhaktapur	27.6788	85.4364	0	10
DW13	Kathmandu	27.7556	85.3159	0	0
DW-14	Kathmandu	27.7545	85.313	0	0
