# Supplementary material for: Detection of Salmonella Typhi bacteriophages in surface waters as a scalable approach to environmental surveillance
Source: PLoS Negl Trop Dis. 2024 Feb 8;18(2):e0011912. doi: 10.1371/journal.pntd.0011912 (PMC10852241; doi:10.1371/journal.pntd.0011912)
Supplement: S3 Table — (XLSM) [file pntd.0011912.s003.xlsm]

## Sheet: 4A_genom_clusters_stats (1)
genome_cluster_ID	genome_name	length	gene_count	Proteins_shared	Single_Proteins	Proteins_shared_inOwn_GC	Proteins_shared_only_In_Own_GC	Proteins_shared_also_Out_Own_GC	Proteins_shared_only_Out_Own_GC	silhouette_neighbour	silhouette_width
1	ST1	38461	48	48	0	48	47	1	0	2	0.91
1	ST10	38059	46	46	0	46	45	1	0	2	0.92
1	ST11	38664	47	47	0	47	46	1	0	2	0.91
1	ST15	38351	44	44	0	44	43	1	0	2	0.94
1	ST16	38234	46	46	0	46	45	1	0	2	0.93
1	ST17	38668	46	46	0	46	45	1	0	2	0.94
1	ST20	37644	43	41	2	41	40	1	0	2	0.89
1	ST21	38416	47	47	0	47	46	1	0	2	0.91
1	ST29	39065	46	46	0	46	45	1	0	2	0.94
1	ST3	38461	47	47	0	47	46	1	0	2	0.91
1	ST34	38880	44	44	0	44	43	1	0	2	0.94
1	ST35	38880	44	44	0	44	43	1	0	2	0.94
1	ST37	38880	44	44	0	44	43	1	0	2	0.94
1	ST38	37743	44	44	0	44	43	1	0	2	0.93
2	ST43	45854	68	68	0	68	67	1	0	1	0.99
2	ST44	45854	68	67	1	67	66	1	0	1	0.98
1	ST45	38351	44	44	0	44	43	1	0	2	0.94
2	ST46	47596	70	67	3	67	66	1	0	1	0.97
1	ST53	39134	48	48	0	48	47	1	0	2	0.94
1	ST55	39134	48	48	0	48	47	1	0	2	0.94
1	ST56	37877	45	45	0	45	44	1	0	2	0.93
1	ST57	37407	44	44	0	44	43	1	0	2	0.93
1	ST59	39134	48	48	0	48	47	1	0	2	0.94
1	ST63	39134	48	48	0	48	47	1	0	2	0.94
1	ST64	39133	48	48	0	48	47	1	0	2	0.94
2	ST65	45855	67	67	0	67	66	1	0	1	0.98
1	ST66	39118	49	48	1	48	47	1	0	2	0.93
